# Supplementary material for: Primary Macrophage Chemotaxis Induced by Cannabinoid Receptor 2 Agonists Occurs Independently of the CB2 Receptor
Source: Sci Rep. 2015 Jun 2;5:10682. doi: 10.1038/srep10682 (PMC4451551; doi:10.1038/srep10682)
Supplement: Supplementary Data S1 [file srep10682-s2.xls]

## Sheet: GPCRMax panel results
GPCR ID	Control 1	Mean RLU	SD	%CV	Control 2	Mean RLU	SD	%CV	Compound ID	Assay Mode	Conc (µM)	Rep 1 RLU	Rep 2 RLU	Mean RLU	SD	%CV	% Activity
ADCYAP1R1	Baseline	114375	5417.89	0.0473696	Max	1698600	90636.7	0.0533597	DRG001	Agonist	10	120000	118200	119100	1272.79	0.0106868	0.00298253
ADORA3	Baseline	160750	6867.52	0.0427218	Max	724400	26258.7	0.0362489	DRG001	Agonist	10	174600	161800	168200	9050.97	0.0538107	0.0132174
ADRA1B	Baseline	200650	19363.5	0.0965039	Max	2831300	105038	0.0370989	DRG001	Agonist	10	237600	240600	239100	2121.32	0.00887211	0.0146162
ADRA2A	Baseline	367000	25752.2	0.0701696	Max	1972300	75553.9	0.0383075	DRG001	Agonist	10	352800	323000	337900	21071.8	0.062361	-0.0181275
ADRA2B	Baseline	195825	8995.51	0.0459365	Max	816200	54362	0.0666038	DRG001	Agonist	10	198000	190200	194100	5515.43	0.0284154	-0.00278058
ADRA2C	Baseline	793250	71384	0.0899893	Max	4341600	34348.8	0.00791155	DRG001	Agonist	10	882600	884000	883300	989.949	0.00112074	0.025378
ADRB1	Baseline	156700	14791.5	0.0943938	Max	1225350	10967.1	0.00895015	DRG001	Agonist	10	151800	157800	154800	4242.64	0.0274072	-0.00177794
ADRB2	Baseline	33725	3417.5	0.101334	Max	1125050	27501.9	0.0244451	DRG001	Agonist	10	38400	45000	41700	4666.9	0.111916	0.00730763
AGTR1	Baseline	740850	28484.3	0.0384482	Max	4082500	54122.2	0.0132571	DRG001	Agonist	10	553600	578400	566000	17536.2	0.0309828	-0.0523245
AGTRL1	Baseline	530175	35996.1	0.0678948	Max	3403600	97681.1	0.0286994	DRG001	Agonist	10	544200	561800	553000	12445.1	0.0225047	0.00794348
AVPR1A	Baseline	31950	3755	0.117527	Max	1053700	58838.2	0.0558396	DRG001	Agonist	10	31800	31000	31400	565.685	0.0180155	-0.000538292
AVPR1B	Baseline	48625	2401.04	0.0493787	Max	520800	20888.3	0.0401081	DRG001	Agonist	10	36000	40200	38100	2969.85	0.0779488	-0.0222905
AVPR2	Baseline	533450	48450.1	0.0908241	Max	1714700	37123.4	0.0216501	DRG001	Agonist	10	473600	494800	484200	14990.7	0.0309597	-0.0416931
BDKRB1	Baseline	39725	5606.06	0.141122	Max	339200	16102.2	0.047471	DRG001	Agonist	10	38400	34200	36300	2969.85	0.081814	-0.0114367
BDKRB2	Baseline	585925	57333.3	0.0978509	Max	4706700	123635	0.0262679	DRG001	Agonist	10	853800	747800	800800	74953.3	0.0935981	0.0521443
BRS3	Baseline	532600	46173.6	0.0866947	Max	1490700	30094.3	0.020188	DRG001	Agonist	10	553200	556600	554900	2404.16	0.00433261	0.0232752
C3AR1	Baseline	45525	5169.07	0.113544	Max	2632800	248379	0.0943404	DRG001	Agonist	10	52800	51400	52100	989.949	0.0190009	0.00254128
C5AR1	Baseline	107025	9698.56	0.0906196	Max	1489050	30607.4	0.020555	DRG001	Agonist	10	106800	100200	103500	4666.9	0.0450909	-0.00255061
C5L2	Baseline	844225	117560	0.139252	Max	2505200	51229.7	0.0204493	DRG001	Agonist	10	908000	944400	926200	25738.7	0.0277896	0.0493535
CALCR	Baseline	76125	5685.01	0.0746799	Max	234300	6869.26	0.0293182	DRG001	Agonist	10	74200	66600	70400	5374.01	0.0763354	-0.0361941
CALCR-RAMP2	Baseline	117150	17355.4	0.148146	Max	664250	9381.36	0.0141232	DRG001	Agonist	10	128400	135400	131900	4949.75	0.0375265	0.0269603
CALCR-RAMP3	Baseline	39333.3	2997.78	0.0762147	Max	100550	6946.22	0.0690823	DRG001	Agonist	10	41000	44200	42600	2262.74	0.053116	0.0533624
CALCRL-RAMP1	Baseline	74750	4658.33	0.0623187	Max	967750	11852.8	0.0122478	DRG001	Agonist	10	82200	70000	76100	8626.7	0.11336	0.00151176
CALCRL-RAMP2	Baseline	10275	1785.46	0.173767	Max	50800	783.156	0.0154165	DRG001	Agonist	10	12400	11200	11800	848.528	0.0719092	0.0376311
CALCRL-RAMP3	Baseline	385600	41027.2	0.106398	Max	2112050	54979.1	0.0260312	DRG001	Agonist	10	361200	364400	362800	2262.74	0.00623688	-0.0132063
CCKAR	Baseline	27200	2400	0.0882353	Max	971550	26736.4	0.0275194	DRG001	Agonist	10	25000	27000	26000	1414.21	0.0543928	-0.00127072
CCKBR	Baseline	844175	98696.3	0.116915	Max	3701850	61771.5	0.0166867	DRG001	Agonist	10	845800	938600	892200	65619.5	0.073548	0.0168056
CCR10	Baseline	76500	6601.3	0.0862915	Max	1068800	26940.4	0.0252062	DRG001	Agonist	10	66200	67200	66700	707.107	0.0106013	-0.00987605
CCR2	Baseline	229100	39532.1	0.172554	Max	2163100	108521	0.0501691	DRG001	Agonist	10	400000	344800	372400	39032.3	0.104813	0.0740951
CCR3	Baseline	86900	10401.6	0.119697	Max	390800	14990.7	0.0383589	DRG001	Agonist	10	80200	88800	84500	6081.12	0.0719659	-0.00789733
CCR4	Baseline	146000	15828.4	0.108413	Max	1853450	79739.6	0.0430223	DRG001	Agonist	10	187200	182600	184900	3252.69	0.0175916	0.0227825
CCR5	Baseline	57975	9600.26	0.165593	Max	1701250	56479.7	0.0331989	DRG001	Agonist	10	65000	68800	66900	2687.01	0.0401645	0.00543123
CCR6	Baseline	94075	8998.37	0.0956511	Max	1523200	16467.3	0.010811	DRG001	Agonist	10	87000	84000	85500	2121.32	0.0248108	-0.00600017
CCR7	Baseline	1011800	79470.8	0.078544	Max	6008800	83526.9	0.0139008	DRG001	Agonist	10	1139600	1138200	1138900	989.949	0.000869215	0.0254353
CCR8	Baseline	25000	2169.92	0.086797	Max	1180350	42767.7	0.0362331	DRG001	Agonist	10	27000	22200	24600	3394.11	0.137972	-0.000346215
CCR9	Baseline	74825	5529.6	0.0739004	Max	2047900	141563	0.0691258	DRG001	Agonist	10	107000	106400	106700	424.264	0.00397623	0.016155
CHRM1	Baseline	196875	15602.5	0.079251	Max	666600	16141	0.024214	DRG001	Agonist	10	178800	177000	177900	1272.79	0.00715454	-0.040396
CHRM2	Baseline	28550	2852.07	0.0998973	Max	222900	15651.6	0.0702181	DRG001	Agonist	10	23200	26600	24900	2404.16	0.0965527	-0.0187806
CHRM3	Baseline	28900	3339.8	0.115564	Max	282850	1927.87	0.00681586	DRG001	Agonist	10	19200	23400	21300	2969.85	0.13943	-0.0299272
CHRM4	Baseline	76166.7	4105.44	0.0539008	Max	167050	8742.81	0.0523365	DRG001	Agonist	10	81600	77400	79500	2969.85	0.0373566	0.0366771
CHRM5	Baseline	419950	37023.5	0.0881617	Max	3669150	35131.9	0.00957494	DRG001	Agonist	10	468800	395200	432000	52043.1	0.12047	0.00370861
CMKLR1	Baseline	51425	5472.46	0.106416	Max	2641550	20848.9	0.00789268	DRG001	Agonist	10	68200	68200	68200	0	0	0.00647652
CNR1	Baseline	121200	15811.7	0.13046	Max	1363650	38339	0.028115	DRG001	Agonist	10	770600	758200	764400	8768.12	0.0114706	0.517687
CNR2	Baseline	224800	18582.3	0.0826616	Max	509400	2790.46	0.00547793	DRG001	Agonist	10	497400	478800	488100	13152.2	0.0269457	0.925158
CRHR1	Baseline	224425	27504.7	0.122556	Max	4366700	78018.2	0.0178666	DRG001	Agonist	10	313200	291000	302100	15697.8	0.0519622	0.0187518
CRHR2	Baseline	110825	13516.3	0.121961	Max	3884600	52002.6	0.0133869	DRG001	Agonist	10	142000	136000	139000	4242.64	0.0305226	0.007466
CRTH2	Baseline	314500	38610.6	0.122768	Max	1743950	53187.6	0.0304983	DRG001	Agonist	10	232400	270400	251400	26870.1	0.106882	-0.0441429
CX3CR1	Baseline	976925	25095.2	0.025688	Max	6838000	40941.6	0.00598736	DRG001	Agonist	10	931200	932600	931900	989.949	0.00106229	-0.00768204
CXCR1	Baseline	183900	19410.5	0.105549	Max	3924000	44252.3	0.0112773	DRG001	Agonist	10	218400	222800	220600	3111.27	0.0141037	0.00981257
CXCR2	Baseline	146975	18078.1	0.123001	Max	457800	10136.4	0.0221416	DRG001	Agonist	10	188800	176800	182800	8485.28	0.0464184	0.115258
CXCR3	Baseline	710975	38547.5	0.0542179	Max	3620850	136377	0.0376643	DRG001	Agonist	10	732200	755600	743900	16546.3	0.0222426	0.0113149
CXCR4	Baseline	3231700	148851	0.0460596	Max	6597100	141066	0.021383	DRG001	Agonist	10	3684200	3585000	3634600	70145	0.0192992	0.119718
CXCR5	Baseline	177100	10210.9	0.0576562	Max	1355700	25839.8	0.0190601	DRG001	Agonist	10	202600	185400	194000	12162.2	0.0626919	0.014339
CXCR6	Baseline	12375	1358.31	0.109762	Max	51200	3382.31	0.0660607	DRG001	Agonist	10	16800	15200	16000	1131.37	0.0707107	0.0933677
CXCR7	Baseline	226750	15638.7	0.0689689	Max	2780350	20914	0.00752209	DRG001	Agonist	10	242400	216400	229400	18384.8	0.0801429	0.00103775
DRD1	Baseline	63775	4565.01	0.0715799	Max	760850	59470.4	0.0781631	DRG001	Agonist	10	64600	64600	64600	0	0	0.00118352
DRD2L	Baseline	70425	2875.39	0.0408291	Max	576800	9149.13	0.0158619	DRG001	Agonist	10	76600	75000	75800	1131.37	0.0149257	0.0106147
DRD2S	Baseline	252850	12416	0.0491042	Max	1717150	26473.8	0.0154173	DRG001	Agonist	10	332800	302600	317700	21354.6	0.0672163	0.0442874
DRD3	Baseline	621600	43959.6	0.0707201	Max	1265100	23458.6	0.0185429	DRG001	Agonist	10	595800	612200	604000	11596.6	0.0191996	-0.0273504
DRD4	Baseline	8525	1074.04	0.125988	Max	52000	2902.87	0.0558245	DRG001	Agonist	10	8000	11200	9600	2262.74	0.235702	0.0247269
DRD5	Baseline	23375	3097.35	0.132507	Max	311800	8433.27	0.027047	DRG001	Agonist	10	30800	28000	29400	1979.9	0.0673435	0.0208893
EBI2	Baseline	146970	16043.9	0.109165	Max	3025180	128133	0.0423556	DRG001	Agonist	10	159960	164360	162160	3111.27	0.0191864	0.00527759
EDG1	Baseline	140650	5869.78	0.0417332	Max	1191250	60473.6	0.0507648	DRG001	Agonist	10	159600	172600	166100	9192.39	0.0553425	0.0242243
EDG3	Baseline	673475	105475	0.156613	Max	3844850	23230.1	0.00604187	DRG001	Agonist	10	821600	842800	832200	14990.7	0.0180133	0.0500493
EDG4	Baseline	1853375	130918	0.0706376	Max	7084800	110891	0.0156519	DRG001	Agonist	10	1874600	2057400	1966000	129259	0.0657473	0.0215286
EDG5	Baseline	146825	7030.9	0.0478863	Max	2396550	43589.7	0.0181885	DRG001	Agonist	10	168400	167200	167800	848.528	0.00505678	0.00932336
EDG6	Baseline	759650	9439.46	0.0124261	Max	1511850	74529.1	0.0492966	DRG001	Agonist	10	784600	767000	775800	12445.1	0.0160416	0.0214704
EDG7	Baseline	112100	11580.3	0.103303	Max	500650	29691	0.0593049	DRG001	Agonist	10	123800	124600	124200	565.685	0.00455463	0.0311414
EDG8	Baseline	147000	5253.57	0.0357386	Max	261200	4808.33	0.0184086	DRG001	Agonist	10	162200	147800	155000	10182.3	0.0656925	0.0700525
EDNRA	Baseline	27525	3736.98	0.135767	Max	1144950	31469.5	0.0274855	DRG001	Agonist	10	31200	34800	33000	2545.58	0.0771389	0.00489966
EDNRB	Baseline	58250	7284.23	0.125051	Max	1701800	28874.9	0.0169673	DRG001	Agonist	10	82600	74200	78400	5939.7	0.0757614	0.01226
F2R	Baseline	233225	35546.4	0.152413	Max	1606100	100313	0.0624574	DRG001	Agonist	10	215200	238800	227000	16687.7	0.0735142	-0.00453428
F2RL1	Baseline	738900	60760.5	0.082231	Max	3655300	34186.4	0.00935254	DRG001	Agonist	10	823000	780600	801800	29981.3	0.0373925	0.0215677
F2RL3	Baseline	437025	51642.6	0.118168	Max	2480800	41930.1	0.0169018	DRG001	Agonist	10	534000	551400	542700	12303.7	0.0226712	0.0517058
FFAR1	Baseline	246075	18630.8	0.075712	Max	654300	16634.5	0.0254234	DRG001	Agonist	10	248600	253000	250800	3111.27	0.0124054	0.0115745
FPR1	Baseline	880375	75520.7	0.0857824	Max	3877100	83362.9	0.0215014	DRG001	Agonist	10	944800	1041200	993000	68165.1	0.0686456	0.0375827
FPRL1	Baseline	76525	8554.99	0.111793	Max	3070400	21809.5	0.00710314	DRG001	Agonist	10	97200	90600	93900	4666.9	0.0497008	0.00580352
FSHR	Baseline	168175	24342.4	0.144745	Max	825100	21249.3	0.0257536	DRG001	Agonist	10	237000	218000	227500	13435	0.0590551	0.0903071
GALR1	Baseline	241425	30966.6	0.128266	Max	2111000	71745.5	0.0339865	DRG001	Agonist	10	232800	226800	229800	4242.64	0.0184623	-0.00621799
GALR2	Baseline	611925	35810.3	0.0585207	Max	2258050	26161.7	0.011586	DRG001	Agonist	10	651800	654000	652900	1555.63	0.00238265	0.0248918
GCGR	Baseline	648225	57504.1	0.0887101	Max	5642000	54764.2	0.00970653	DRG001	Agonist	10	728600	733000	730800	3111.27	0.00425735	0.0165356
GHSR1a	Baseline	286125	29800.9	0.104153	Max	1495050	23240.4	0.0155449	DRG001	Agonist	10	245400	255600	250500	7212.49	0.0287924	-0.0294683
GIPR	Baseline	32600	2750.58	0.0843738	Max	169800	7633.26	0.0449544	DRG001	Agonist	10	32200	33400	32800	848.528	0.0258698	0.00145773
GLP1R	Baseline	31850	3334.24	0.104686	Max	2663350	60171.4	0.0225924	DRG001	Agonist	10	32200	31800	32000	282.843	0.00883883	5.70017e-05
GPCR ID	Control 1	Mean RLU	SD	%CV	Control 2	Mean RLU	SD	%CV	Compound ID	Assay Mode	Conc (µM)	Rep 1 RLU	Rep 2 RLU	Mean RLU	SD	%CV	% Activity
GLP2R	Baseline	83875	7982.79	0.0951749	Max	1078400	11143.9	0.0103337	DRG001	Agonist	10	103600	90200	96900	9475.23	0.0977836	0.0130967
GPR1	Baseline	40375	2705.42	0.0670073	Max	1075850	45071.3	0.0418937	DRG001	Agonist	10	49800	45200	47500	3252.69	0.0684777	0.0068809
GPR103	Baseline	93350	7244.11	0.0776016	Max	261400	5062.28	0.019366	DRG001	Agonist	10	85400	87200	86300	1272.79	0.0147485	-0.0419518
GPR109A	Baseline	290575	21795.5	0.0750083	Max	926550	73268	0.0790761	DRG001	Agonist	10	291400	281400	286400	7071.07	0.0246895	-0.00656472
GPR109B	Baseline	214150	15362.2	0.0717357	Max	1470300	28425.7	0.0193333	DRG001	Agonist	10	232400	203000	217700	20788.9	0.0954935	0.0028261
GPR119	Baseline	212467	18710.3	0.0880622	Max	421000	19247.9	0.0457194	DRG001	Agonist	10	232800	242800	237800	7071.07	0.0297354	0.121483
GPR120	Baseline	17533.3	1613.28	0.0920121	Max	51750	4959.5	0.0958358	DRG001	Agonist	10	20600	17600	19100	2121.32	0.111064	0.0457867
GPR35	Baseline	271375	32523.3	0.119846	Max	1568600	147932	0.0943082	DRG001	Agonist	10	332200	350600	341400	13010.8	0.03811	0.0539806
GPR92	Baseline	25950	4344.78	0.167429	Max	235000	17023.9	0.0724421	DRG001	Agonist	10	24600	24600	24600	0	0	-0.00645779
GRPR	Baseline	36405	3476.05	0.0954828	Max	1604930	64420.1	0.0401389	DRG001	Agonist	10	31960	32080	32020	84.8528	0.00264999	-0.00279562
HCRTR1	Baseline	47800	6461.31	0.135174	Max	3583200	73312.7	0.0204601	DRG001	Agonist	10	74000	71400	72700	1838.48	0.0252886	0.00704305
HCRTR2	Baseline	65125	10026.2	0.153953	Max	3530650	70884.6	0.0200769	DRG001	Agonist	10	84800	88000	86400	2262.74	0.0261891	0.00613904
HRH1	Baseline	158225	12723.2	0.0804119	Max	2368450	61174.4	0.0258289	DRG001	Agonist	10	142200	143800	143000	1131.37	0.00791168	-0.00688844
HRH2	Baseline	376575	33096.3	0.0878877	Max	1644800	85284.6	0.0518511	DRG001	Agonist	10	316200	314800	315500	989.949	0.00313772	-0.0481579
HRH3	Baseline	42375	2946.06	0.0695236	Max	333600	6179.54	0.0185238	DRG001	Agonist	10	46600	40600	43600	4242.64	0.0973083	0.00420637
HRH4	Baseline	370150	5638.39	0.0152327	Max	1365600	15006.7	0.0109891	DRG001	Agonist	10	388600	388600	388600	0	0	0.0185343
HTR1A	Baseline	558675	67870	0.121484	Max	2894150	95814	0.0331061	DRG001	Agonist	10	753400	622600	688000	92489.6	0.134433	0.0553742
HTR1B	Baseline	831950	57215.2	0.0687724	Max	1495250	17229.7	0.011523	DRG001	Agonist	10	889800	895400	892600	3959.8	0.00443625	0.0914368
HTR1E	Baseline	24300	1989.97	0.081892	Max	70300	2446.77	0.0348046	DRG001	Agonist	10	28600	24600	26600	2828.43	0.106332	0.05
HTR1F	Baseline	463300	45987	0.0992596	Max	1983250	48521.7	0.0244658	DRG001	Agonist	10	537000	508800	522900	19940.4	0.0381343	0.0392118
HTR2A	Baseline	382075	42835.1	0.112112	Max	2864100	51967.3	0.0181444	DRG001	Agonist	10	427400	412600	420000	10465.2	0.0249171	0.0152799
HTR2C	Baseline	1029750	87280.1	0.0847585	Max	4539350	52090.3	0.0114753	DRG001	Agonist	10	1184400	1152200	1168300	22768.8	0.0194889	0.0394774
HTR5A	Baseline	570525	66637.3	0.1168	Max	5717300	47659.2	0.00833596	DRG001	Agonist	10	677600	654600	666100	16263.5	0.0244159	0.0185699
KISS1R	Baseline	105725	12106.6	0.114511	Max	543900	6921.46	0.0127256	DRG001	Agonist	10	88000	102600	95300	10323.8	0.108329	-0.0237919
LHCGR	Baseline	127735	13548.2	0.106065	Max	416810	24026.7	0.0576444	DRG001	Agonist	10	140800	143720	142260	2064.75	0.0145139	0.0502465
LTB4R	Baseline	170200	16890.9	0.0992415	Max	2924700	355395	0.121515	DRG001	Agonist	10	172600	187200	179900	10323.8	0.0573861	0.00352151
MC1R	Baseline	14545	2058.56	0.141531	Max	47460	563.323	0.0118694	DRG001	Agonist	10	13520	13560	13540	28.2843	0.00208894	-0.0305332
MC3R	Baseline	105730	3911.64	0.0369965	Max	306120	4687	0.015311	DRG001	Agonist	10	95000	97920	96460	2064.75	0.0214053	-0.0462598
MC4R	Baseline	33220	2049	0.0616797	Max	190910	8340.32	0.0436872	DRG001	Agonist	10	38240	32920	35580	3761.81	0.105728	0.0149661
MC5R	Baseline	86505	8056.14	0.0931292	Max	314950	9319.94	0.0295918	DRG001	Agonist	10	82080	77800	79940	3026.42	0.0378586	-0.0287378
MCHR1	Baseline	14650	1755.16	0.119806	Max	107960	11212.1	0.103855	DRG001	Agonist	10	13760	13400	13580	254.558	0.0187451	-0.0114672
MCHR2	Baseline	32025	4390.17	0.137086	Max	337420	23544.7	0.0697785	DRG001	Agonist	10	30440	30960	30700	367.696	0.0119771	-0.00433864
MLNR	Baseline	188600	20198.7	0.107098	Max	2027500	81944.8	0.0404167	DRG001	Agonist	10	234000	219600	226800	10182.3	0.0448957	0.0207733
MRGPRX1	Baseline	606525	41835.7	0.0689761	Max	4569980	374377	0.0819209	DRG001	Agonist	10	723440	688640	706040	24607.3	0.0348526	0.0251081
MRGPRX2	Baseline	358840	27283.5	0.0760326	Max	2458820	97180.2	0.0395231	DRG001	Agonist	10	448560	456120	452340	5345.73	0.0118179	0.0445242
MTNR1A	Baseline	258675	34415.8	0.133046	Max	2091550	23588.3	0.0112779	DRG001	Agonist	10	377800	325800	351800	36769.6	0.104518	0.0508082
NMBR	Baseline	84425	13159.4	0.155871	Max	1166000	16985.5	0.0145673	DRG001	Agonist	10	105400	89400	97400	11313.7	0.116157	0.0119964
NMU1R	Baseline	214015	17570.2	0.0820978	Max	1198730	14491.7	0.0120892	DRG001	Agonist	10	244480	208560	226520	25399.3	0.112128	0.0126991
NPBWR1	Baseline	91875	5594.87	0.0608966	Max	333190	11900.5	0.035717	DRG001	Agonist	10	79120	78680	78900	311.127	0.00394331	-0.0537679
NPBWR2	Baseline	68140	9317.73	0.136744	Max	904440	12917.8	0.0142827	DRG001	Agonist	10	68640	69120	68880	339.411	0.00492757	0.00088485
NPFFR1	Baseline	109735	6238.31	0.0568489	Max	300740	11396.1	0.0378934	DRG001	Agonist	10	104720	108400	106560	2602.15	0.0244196	-0.0166226
NPSR1B	Baseline	40350	3779.81	0.0936756	Max	510680	25104.6	0.0491591	DRG001	Agonist	10	47560	46040	46800	1074.8	0.0229659	0.0137138
NPY1R	Baseline	75275	9430.61	0.125282	Max	1072350	47955.9	0.0447204	DRG001	Agonist	10	70000	76000	73000	4242.64	0.0581184	-0.00228167
NPY2R	Baseline	179025	19863.4	0.110953	Max	3296300	51359.8	0.015581	DRG001	Agonist	10	238600	230400	234500	5798.28	0.0247261	0.017796
NTSR1	Baseline	461200	30812.2	0.0668089	Max	3103500	31571.1	0.0101727	DRG001	Agonist	10	487800	509000	498400	14990.7	0.0300776	0.0140786
OPRD1	Baseline	79170	7350.08	0.0928392	Max	885100	14365.2	0.01623	DRG001	Agonist	10	68840	70200	69520	961.665	0.0138329	-0.0119737
OPRK1	Baseline	19525	2446.92	0.125322	Max	109770	518.845	0.00472665	DRG001	Agonist	10	17360	16240	16800	791.96	0.0471405	-0.0301956
OPRL1	Baseline	176085	9037.68	0.0513257	Max	1124710	47663	0.042378	DRG001	Agonist	10	209080	196120	202600	9164.1	0.0452325	0.027951
OPRM1	Baseline	108735	7612.74	0.0700119	Max	1785140	35516	0.0198953	DRG001	Agonist	10	113320	111680	112500	1159.66	0.010308	0.00224588
OXER1	Baseline	84955	9961.58	0.117257	Max	292480	15443.2	0.0528009	DRG001	Agonist	10	71600	76120	73860	3196.12	0.0432727	-0.0534634
OXTR	Baseline	25100	2601.1	0.103629	Max	532300	29412.2	0.055255	DRG001	Agonist	10	22800	25800	24300	2121.32	0.0872971	-0.00157729
P2RY1	Baseline	99350	12083.9	0.121629	Max	685050	22388.9	0.0326822	DRG001	Agonist	10	111600	107400	109500	2969.85	0.0271219	0.0173297
P2RY11	Baseline	117275	9638.58	0.0821878	Max	664900	4949.75	0.00744435	DRG001	Agonist	10	138400	139200	138800	565.685	0.00407554	0.0393061
P2RY12	Baseline	306650	26557.8	0.0866062	Max	1114200	24816.1	0.0222726	DRG001	Agonist	10	225000	240800	232900	11172.3	0.0479703	-0.0913256
P2RY2	Baseline	330550	12799.5	0.0387219	Max	1543340	44523.8	0.028849	DRG001	Agonist	10	328640	322280	325460	4497.2	0.013818	-0.00419693
P2RY4	Baseline	202250	32077.9	0.158605	Max	927800	35837.8	0.0386266	DRG001	Agonist	10	260000	236800	248400	16404.9	0.0660422	0.0636069
P2RY6	Baseline	323950	56505.1	0.174426	Max	2545800	87739.5	0.0344644	DRG001	Agonist	10	291800	300200	296000	5939.7	0.0200665	-0.0125796
PPYR1	Baseline	47475	7439.61	0.156706	Max	533300	11210.1	0.0210203	DRG001	Agonist	10	64400	72400	68400	5656.85	0.0827025	0.0430711
PRLHR	Baseline	50350	6377.42	0.126662	Max	479750	7825.39	0.0163114	DRG001	Agonist	10	68800	68000	68400	565.685	0.00827025	0.0420354
PROKR1	Baseline	14075	1976.83	0.14045	Max	447500	5898.02	0.0131799	DRG001	Agonist	10	21000	21000	21000	0	0	0.0159774
PROKR2	Baseline	35650	3145.52	0.0882333	Max	899700	21015.9	0.0233587	DRG001	Agonist	10	42400	47800	45100	3818.38	0.0846647	0.0109369
PTAFR	Baseline	409525	16496.2	0.0402813	Max	5209700	201037	0.0385891	DRG001	Agonist	10	478800	472200	475500	4666.9	0.00981473	0.0137443
PTGER2	Baseline	21400	907.115	0.0423885	Max	96400	6983.79	0.072446	DRG001	Agonist	10	19800	21200	20500	989.949	0.0482902	-0.012
PTGER3	Baseline	244200	17106.4	0.0700507	Max	1791050	55116.7	0.0307734	DRG001	Agonist	10	260000	270800	265400	7636.75	0.0287745	0.0137053
PTGER4	Baseline	167950	20910.4	0.124503	Max	962750	19410.2	0.0201612	DRG001	Agonist	10	207200	210400	208800	2262.74	0.0108369	0.0513966
PTGFR	Baseline	8850	1198.81	0.135459	Max	472100	7719.24	0.0163509	DRG001	Agonist	10	10800	10000	10400	565.685	0.0543928	0.00334593
PTGIR	Baseline	384300	39727.1	0.103375	Max	1485350	13801.8	0.00929196	DRG001	Agonist	10	491400	468600	480000	16122	0.0335876	0.086917
PTHR1	Baseline	116425	10099.8	0.086749	Max	3624400	27816.5	0.0076748	DRG001	Agonist	10	129400	127000	128200	1697.06	0.0132376	0.00335664
PTHR2	Baseline	100450	15622.2	0.155523	Max	3388000	26734.7	0.00789101	DRG001	Agonist	10	130400	143000	136700	8909.55	0.0651759	0.0110264
RXFP3	Baseline	49000	5843.68	0.119259	Max	197800	2274.5	0.011499	DRG001	Agonist	10	40600	40200	40400	282.843	0.00700106	-0.0577957
SCTR	Baseline	503925	69743.6	0.138401	Max	3390150	78615.8	0.0231895	DRG001	Agonist	10	700400	704800	702600	3111.27	0.00442822	0.0688356
SSTR1	Baseline	17000	2042.41	0.120142	Max	51500	959.166	0.0186246	DRG001	Agonist	10	15400	12400	13900	2121.32	0.152613	-0.0898551
SSTR2	Baseline	8300	1175.95	0.141681	Max	745850	18809.5	0.0252189	DRG001	Agonist	10	8600	9200	8900	424.264	0.0476701	0.000813504
SSTR3	Baseline	47100	5700.13	0.121022	Max	933600	64093.1	0.0686515	DRG001	Agonist	10	73000	65800	69400	5091.17	0.0733598	0.0251551
SSTR5	Baseline	235400	25514.1	0.108386	Max	1619050	28249.5	0.0174482	DRG001	Agonist	10	204400	202000	203200	1697.06	0.00835165	-0.0232718
TACR1	Baseline	478125	31427.4	0.0657304	Max	5869200	70055.4	0.0119361	DRG001	Agonist	10	548200	531800	540000	11596.6	0.0214751	0.0114773
TACR2	Baseline	458450	49260.3	0.10745	Max	2841100	65558.2	0.0230749	DRG001	Agonist	10	521200	565800	543500	31537	0.0580257	0.0356955
TACR3	Baseline	95325	6249.06	0.0655553	Max	2250900	51210.8	0.0227513	DRG001	Agonist	10	103600	108400	106000	3394.11	0.0320199	0.00495227
TBXA2R	Baseline	241700	11587.7	0.0479424	Max	1044350	12180.2	0.0116629	DRG001	Agonist	10	275400	273600	274500	1272.79	0.00463677	0.0408646
TRHR	Baseline	52400	7784.23	0.148554	Max	1120250	74871.7	0.0668348	DRG001	Agonist	10	52600	55200	53900	1838.48	0.034109	0.00140469
TSHR(L)	Baseline	21525	3181.98	0.147827	Max	282400	13204	0.0467565	DRG001	Agonist	10	21400	21600	21500	141.421	0.00657774	-9.58313e-05
UTR2	Baseline	47625	2514.96	0.0528075	Max	358250	13204.4	0.0368581	DRG001	Agonist	10	47200	48200	47700	707.107	0.014824	0.000241449
VIPR1	Baseline	368400	37139	0.100812	Max	3300550	54698.5	0.0165726	DRG001	Agonist	10	384200	391000	387600	4808.33	0.0124054	0.0065481
VIPR2	Baseline	412150	36717.6	0.0890879	Max	6382900	116214	0.018207	DRG001	Agonist	10	458000	493800	475900	25314.4	0.0531927	0.0106771

## Sheet: OrphanMax panel results
GPCR ID	Cell Type	Assay Media	Detection Reagent used	EFC Positive Control Mean RLU	EFC Negative Control Mean RLU	EFC Control Ratio		GPCR ID	Baseline Vehicle	Mean RLU	SD	%CV	Compound ID	Assay Mode	Test Conc (µM)	Rep 1 RLU	Rep 2 RLU	Mean RLU	SD	%CV	% Activity
BAI1	CHO-K1	CP01	PathHunter Detection Reagent	11066860	371950	29.7536		BAI1	DMSO	430090	6571.41	0.0152792	DRG001	Agonist	10	423480	441800	432640	12954.2	0.0299422	0.00592899
BAI2	CHO-K1	CP01	PathHunter Detection Reagent	2368050	70980	33.3622		BAI2	DMSO	151460	3153.5	0.0208206	DRG001	Agonist	10	179680	165200	172440	10238.9	0.0593766	0.138518
BAI3	CHO-K1	CP01	PathHunter Detection Reagent	1155000	38650	29.8836		BAI3	DMSO	121928	4168.79	0.0341907	DRG001	Agonist	10	125600	108960	117280	11766.3	0.100326	-0.0381169
CCRL2	CHO-K1	CP01	PathHunter Detection Reagent	263910	14170	18.6246		CCRL2	DMSO	18230	940.184	0.0515735	DRG001	Agonist	10	15640	16760	16200	791.96	0.0488864	-0.111355
DARC	CHO-K1	CP01	PathHunter Detection Reagent	3553740	273010	13.0169		DARC	DMSO	176192	3083.49	0.0175007	DRG001	Agonist	10	166920	165240	166080	1187.94	0.00715281	-0.0573946
GHSR1B	CHO-K1	CP01	Flash Detection Reagent	6698950	158750	42.1981		GHSR1B	DMSO	343162	3639.21	0.0106049	DRG001	Agonist	10	371200	378600	374900	5232.59	0.0139573	0.0924853
GPR101	CHO-K1	CP01	Flash Detection Reagent	4920550	340350	14.4573		GPR101	DMSO	503862	18736.3	0.0371854	DRG001	Agonist	10	438000	494600	466300	40022.2	0.0858294	-0.0745491
GPR107	CHO-K1	CP01	PathHunter Detection Reagent	1329880	427190	3.11309		GPR107	DMSO	749522	24864.6	0.0331739	DRG001	Agonist	10	736280	806880	771580	49921.7	0.0647007	0.0294287
GPR12	CHO-K1	CP01	Flash Detection Reagent	1787450	132450	13.4953		GPR12	DMSO	292062	3086.93	0.0105694	DRG001	Agonist	10	319400	314600	317000	3394.11	0.010707	0.0853841
GPR123	CHO-K1	CP01	PathHunter Detection Reagent	12322930	2157280	5.71225		GPR123	DMSO	3.40773e+06	72657.7	0.0213214	DRG001	Agonist	10	3835920	3863120	3849520	19233.3	0.00499629	0.129643
GPR132	CHO-K1	CP01	PathHunter Detection Reagent	2619090	272460	9.61275		GPR132	DMSO	831672	12952.5	0.015574	DRG001	Agonist	10	602600	632400	617500	21071.8	0.0341243	-0.25752
GPR135	CHO-K1	CP01	PathHunter Detection Reagent	215550	9940	21.6851		GPR135	DMSO	11197.5	375.366	0.0335223	DRG001	Agonist	10	12760	11800	12280	678.823	0.0552787	0.0966734
GPR137	CHO-K1	CP01	PathHunter Detection Reagent	626440	115100	5.44257		GPR137	DMSO	55400	1587.08	0.0286477	DRG001	Agonist	10	51520	51680	51600	113.137	0.00219258	-0.0685921
GPR139	CHO-K1	CP01	PathHunter Detection Reagent	1672390	283810	5.89264		GPR139	DMSO	744232	12938.3	0.0173848	DRG001	Agonist	10	595000	677400	636200	58265.6	0.0915838	-0.14516
GPR141	CHO-K1	CP01	PathHunter Detection Reagent	427380	9900	43.1697		GPR141	DMSO	18565	990.609	0.053359	DRG001	Agonist	10	18800	17080	17940	1216.22	0.067794	-0.0336655
GPR142	CHO-K1	CP01	Flash Detection Reagent	3861800	237200	16.2808		GPR142	DMSO	338725	6278.38	0.0185353	DRG001	Agonist	10	337200	361400	349300	17112	0.0489894	0.03122
GPR143	CHO-K1	CP01	PathHunter Detection Reagent	1097330	74070	14.8148		GPR143	DMSO	128140	3160.59	0.0246651	DRG001	Agonist	10	117800	121200	119500	2404.16	0.0201185	-0.0674263
GPR146	CHO-K1	CP01	PathHunter Detection Reagent	722640	23970	30.1477		GPR146	DMSO	31720	1171.39	0.0369291	DRG001	Agonist	10	31080	31040	31060	28.2843	0.000910633	-0.0208071
GPR148	CHO-K1	CP01	Flash Detection Reagent	6558700	278750	23.529		GPR148	DMSO	251562	4915.4	0.0195395	DRG001	Agonist	10	248000	238000	243000	7071.07	0.029099	-0.0340373
GPR149	CHO-K1	CP01	PathHunter Detection Reagent	277680	45370	6.12034		GPR149	DMSO	45150	941.092	0.0208437	DRG001	Agonist	10	49360	50040	49700	480.833	0.0096747	0.100775
GPR15	CHO-K1	CP01	PathHunter Detection Reagent	1699060	130830	12.9868		GPR15	DMSO	32637.5	877.872	0.0268977	DRG001	Agonist	10	28240	25120	26680	2206.17	0.0826901	-0.182535
GPR150	CHO-K1	CP01	Flash Detection Reagent	7922700	801450	9.88546		GPR150	DMSO	458600	4407.27	0.00961026	DRG001	Agonist	10	494600	425800	460200	48648.9	0.105713	0.00348888
GPR151	CHO-K1	CP01	PathHunter Detection Reagent	8717720	176660	49.3474		GPR151	DMSO	93197.5	3205.94	0.0343995	DRG001	Agonist	10	80280	74040	77160	4412.35	0.0571844	-0.172081
GPR152	CHO-K1	CP01	PathHunter Detection Reagent	6636960	281800	23.552		GPR152	DMSO	221185	4446.06	0.0201011	DRG001	Agonist	10	213920	210160	212040	2658.72	0.0125388	-0.0413455
GPR157	CHO-K1	CP01	PathHunter Detection Reagent	9782620	850570	11.5013		GPR157	DMSO	1.89557e+06	35247.8	0.0185949	DRG001	Agonist	10	1831800	1870120	1850960	27096.3	0.0146391	-0.0235325
GPR161	CHO-K1	CP01	PathHunter Detection Reagent	773720	26080	29.6672		GPR161	DMSO	18517.5	949.888	0.0512968	DRG001	Agonist	10	18040	17240	17640	565.685	0.0320683	-0.0473876
GPR162	CHO-K1	CP01	PathHunter Detection Reagent	1102100	34200	32.2251		GPR162	DMSO	66095	4038.27	0.0610979	DRG001	Agonist	10	60280	58680	59480	1131.37	0.019021	-0.100083
GPR17	CHO-K1	CP01	PathHunter Detection Reagent	2397070	268080	8.94162		GPR17	DMSO	656395	16738.2	0.0255001	DRG001	Agonist	10	604480	590520	597500	9871.21	0.0165209	-0.0897249
GPR171	CHO-K1	CP01	Flash Detection Reagent	4770350	896100	5.32346		GPR171	DMSO	657712	14580	0.0221677	DRG001	Agonist	10	550800	553200	552000	1697.06	0.00307438	-0.160728
GPR173	CHO-K1	CP01	PathHunter Detection Reagent	1537460	33200	46.309		GPR173	DMSO	52957.5	2272.36	0.0429091	DRG001	Agonist	10	49520	52840	51180	2347.59	0.0458694	-0.0335647
GPR176	CHO-K1	CP01	PathHunter Detection Reagent	5334830	413790	12.8926		GPR176	DMSO	926940	23811.3	0.0256881	DRG001	Agonist	10	950400	906320	928360	31169.3	0.0335745	0.00153192
GPR18	CHO-K1	CP01	Flash Detection Reagent	1600500	135150	11.8424		GPR18	DMSO	276425	8880.8	0.0321274	DRG001	Agonist	10	297200	272400	284800	17536.2	0.0615739	0.0302975
GPR182	CHO-K1	CP01	PathHunter Detection Reagent	21469870	1133860	18.9352		GPR182	DMSO	1483400	33298.4	0.0224474	DRG001	Agonist	10	1523800	1527760	1525780	2800.14	0.00183522	0.0285695
GPR20	HEK-293	CP01	PathHunter Detection Reagent	415900	27220	15.2792		GPR20	DMSO	51100	1549.95	0.0303317	DRG001	Agonist	10	50800	54080	52440	2319.31	0.0442279	0.0262231
GPR23	CHO-K1	CP01	PathHunter Detection Reagent	2529990	719050	3.51852		GPR23	DMSO	1448680	40207.9	0.0277548	DRG001	Agonist	10	1496960	1519720	1508340	16093.8	0.0106698	0.0411823
GPR25	CHO-K1	CP01	Flash Detection Reagent	2343550	176800	13.2554		GPR25	DMSO	306825	3767.85	0.0122801	DRG001	Agonist	10	319000	299200	309100	14000.7	0.0452951	0.00741465
GPR26	CHO-K1	CP01	Flash Detection Reagent	5589900	168250	33.2238		GPR26	DMSO	343588	6375.15	0.0185547	DRG001	Agonist	10	376400	362200	369300	10040.9	0.0271891	0.0748354
GPR27	CHO-K1	CP01	PathHunter Detection Reagent	2298550	57330	40.0933		GPR27	DMSO	119115	3330.28	0.0279585	DRG001	Agonist	10	129520	113760	121640	11144	0.0916146	0.021198
GPR3	CHO-K1	CP01	PathHunter Detection Reagent	3317360	364970	9.0894		GPR3	DMSO	620185	14034.1	0.0226289	DRG001	Agonist	10	582560	594640	588600	8541.85	0.0145121	-0.0509284
GPR30	CHO-K1	CP01	Flash Detection Reagent	3814550	401300	9.50548		GPR30	DMSO	550288	10991.9	0.0199748	DRG001	Agonist	10	507600	510600	509100	2121.32	0.0041668	-0.0748472
GPR31	HEK-293	CP01	PathHunter Detection Reagent	816470	42670	19.1345		GPR31	DMSO	27335	695.107	0.0254292	DRG001	Agonist	10	27760	25040	26400	1923.33	0.0728534	-0.0342052
GPR32	CHO-K1	CP01	PathHunter Detection Reagent	1213590	104560	11.6066		GPR32	DMSO	384762	7828.41	0.0203461	DRG001	Agonist	10	394160	365080	379620	20562.7	0.0541664	-0.0133654
GPR37	CHO-K1	CP01	PathHunter Detection Reagent	2389250	927030	2.57732		GPR37	DMSO	1789885	45462.8	0.0253999	DRG001	Agonist	10	1885280	1693240	1789260	135793	0.0758933	-0.000349184
GPR37L1	CHO-K1	CP01	PathHunter Detection Reagent	285090	28310	10.0703		GPR37L1	DMSO	13542.5	512.035	0.0378095	DRG001	Agonist	10	16520	16920	16720	282.843	0.0169164	0.234632
GPR39	CHO-K1	CP01	PathHunter Detection Reagent	13559940	876550	15.4697		GPR39	DMSO	1001315	14643.2	0.014624	DRG001	Agonist	10	1042720	1004800	1023760	26813.5	0.0261912	0.0224155
GPR4	CHO-K1	CP01	Flash Detection Reagent	9948500	490850	20.2679		GPR4	DMSO	587738	9490.69	0.0161478	DRG001	Agonist	10	643800	622400	633100	15132.1	0.0239016	0.0771816
GPR45	CHO-K1	CP01	PathHunter Detection Reagent	3326620	842450	3.94874		GPR45	DMSO	1196155	24687.3	0.0206388	DRG001	Agonist	10	1210320	1294960	1252640	59849.5	0.0477787	0.0472221
GPR50	CHO-K1	CP01	PathHunter Detection Reagent	17076740	2470830	6.91134		GPR50	DMSO	3.84047e+06	65491.5	0.017053	DRG001	Agonist	10	3819480	3891200	3855340	50713.7	0.0131541	0.00387127
GPR52	CHO-K1	CP01	Flash Detection Reagent	1572100	213100	7.37729		GPR52	DMSO	463088	6023.94	0.0130082	DRG001	Agonist	10	410200	419800	415000	6788.23	0.0163572	-0.103841
GPR55	CHO-K1	CP01	PathHunter Detection Reagent	16953610	2270450	7.46707		GPR55	DMSO	3830255	80884.2	0.0211172	DRG001	Agonist	10	3368360	3601480	3484920	164841	0.0473012	-0.0901598
GPR6	CHO-K1	CP01	PathHunter Detection Reagent	129150	17740	7.28016		GPR6	DMSO	34397.5	998.075	0.0290159	DRG001	Agonist	10	25440	25640	25540	141.421	0.00553725	-0.257504
GPR61	CHO-K1	CP01	PathHunter Detection Reagent	953020	106350	8.96117		GPR61	DMSO	194020	3504.05	0.0180603	DRG001	Agonist	10	175160	176520	175840	961.665	0.00546898	-0.0937017
GPR65	CHO-K1	CP01	PathHunter Detection Reagent	211330	81730	2.58571		GPR65	DMSO	85817.5	2791.72	0.0325309	DRG001	Agonist	10	72400	77880	75140	3874.95	0.0515697	-0.124421
GPR75	CHO-K1	CP01	PathHunter Detection Reagent	998080	103570	9.63677		GPR75	DMSO	314245	6186.71	0.0196875	DRG001	Agonist	10	260960	267640	264300	4723.47	0.0178716	-0.158936
GPR78	CHO-K1	CP01	Flash Detection Reagent	5799650	271900	21.3301		GPR78	DMSO	319912	4390.88	0.0137253	DRG001	Agonist	10	323000	326200	324600	2262.74	0.00697086	0.0146524
GPR79	CHO-K1	CP01	Flash Detection Reagent	3773250	309400	12.1954		GPR79	DMSO	333200	4528.43	0.0135907	DRG001	Agonist	10	344600	330200	337400	10182.3	0.0301788	0.012605
GPR83	CHO-K1	CP01	PathHunter Detection Reagent	5222590	444120	11.7594		GPR83	DMSO	860318	10400.6	0.0120892	DRG001	Agonist	10	817440	815520	816480	1357.65	0.0016628	-0.050955
GPR84	CHO-K1	CP01	PathHunter Detection Reagent	2248300	98550	22.8138		GPR84	DMSO	90380	2458.4	0.0272007	DRG001	Agonist	10	89960	83320	86640	4695.19	0.0541919	-0.0413808
GPR85	U2OS	CP01	Flash Detection Reagent	5686450	267550	21.2538		GPR85	DMSO	362875	10277.5	0.0283223	DRG001	Agonist	10	377600	370200	373900	5232.59	0.0139946	0.0303824
GPR88	CHO-K1	CP01	PathHunter Detection Reagent	697880	65570	10.6433		GPR88	DMSO	86360	3324.32	0.0384937	DRG001	Agonist	10	76600	86280	81440	6844.79	0.0840471	-0.0569708
GPR91	CHO-K1	CP01	Flash Detection Reagent	8973080	968440	9.2655		GPR91	DMSO	995880	78159.9	0.0784832	DRG001	Agonist	10	996600	808880	902740	132738	0.147039	-0.0935253
GPR97	CHO-K1	CP01	PathHunter Detection Reagent	19705380	1823150	10.8084		GPR97	DMSO	3099410	55741.4	0.0179845	DRG001	Agonist	10	3135320	3153800	3144560	13067.3	0.00415554	0.0145673
LGR4	CHO-K1	CP01	PathHunter Detection Reagent	572550	63080	9.07657		LGR4	DMSO	68382.5	4801.22	0.0702113	DRG001	Agonist	10	59880	50000	54940	6986.21	0.127161	-0.196578
LGR5	CHO-K1	CP01	Flash Detection Reagent	2187900	184600	11.8521		LGR5	DMSO	310138	26436.4	0.0852409	DRG001	Agonist	10	274800	246000	260400	20364.7	0.0782054	-0.160372
LGR6	CHO-K1	CP01	PathHunter Detection Reagent	206540	19790	10.4366		LGR6	DMSO	32537.5	1252.54	0.0384952	DRG001	Agonist	10	28920	28080	28500	593.97	0.020841	-0.124088
MRGPRD	CHO-K1	CP01	PathHunter Detection Reagent	260100	28100	9.25623		MRGPRD	DMSO	20685	668.989	0.0323418	DRG001	Agonist	10	17760	17960	17860	141.421	0.00791833	-0.136572
MRGPRE	CHO-K1	CP01	PathHunter Detection Reagent	5578600	337460	16.5311		MRGPRE	DMSO	542090	13191.7	0.0243349	DRG001	Agonist	10	577440	499720	538580	54956.3	0.102039	-0.00647494
MRGPRF	CHO-K1	CP01	PathHunter Detection Reagent	17217950	885240	19.45		MRGPRF	DMSO	1721335	44092.3	0.0256152	DRG001	Agonist	10	1752080	1651640	1701860	71021.8	0.0417319	-0.0113139
MRGPRX4	CHO-K1	CP01	PathHunter Detection Reagent	1897350	578450	3.28006		MRGPRX4	DMSO	332362	8436.5	0.0253834	DRG001	Agonist	10	312600	316200	314400	2545.58	0.00809664	-0.0540449
OPN5	CHO-K1	CP01	Flash Detection Reagent	6618300	248870	26.5934		OPN5	DMSO	728705	10692.1	0.0146727	DRG001	Agonist	10	642160	599600	620880	30094.5	0.0484707	-0.147968
OXGR1	CHO-K1	CP01	PathHunter Detection Reagent	2020750	194400	10.3948		OXGR1	DMSO	440500	10683.6	0.0242533	DRG001	Agonist	10	434200	411800	423000	15839.2	0.0374449	-0.0397276
P2RY8	CHO-K1	CP01	PathHunter Detection Reagent	6752500	1343600	5.02568		P2RY8	DMSO	2826300	32082.9	0.0113516	DRG001	Agonist	10	2448400	2541600	2495000	65902.4	0.0264138	-0.11722
TAAR5	CHO-K1	CP01	Flash Detection Reagent	6521250	444100	14.6842		TAAR5	DMSO	371912	8647.46	0.0232513	DRG001	Agonist	10	361800	373200	367500	8061.02	0.0219347	-0.0118643
